# Supplementary material for: Macrophage ferritin heavy chain/α-synuclein regulatory axis modulates ferroptosis during kidney injury
Source: JCI Insight. 2026 Mar 10;11(8):e196521. doi: 10.1172/jci.insight.196521 (PMC13135404; doi:10.1172/jci.insight.196521)
Supplement: Supporting data values [file jciinsight-11-196521-s096.xlsx]

## Sheet: Fig. 1F
FtHfl/fl	FtHΔ/Δ
Baseline FtH - Fold Change	Baseline FtH - Fold Change
2.3633	0.0633455
2.97328	0.120513
3.04734	0.100328
1.18995	0.052002
1.10569	0.0889514
0.793724	0.101577

## Sheet: Fig. 1G
FtHfl/fl	FtHΔ/Δ
Baseline - SNCA Fold Change	Baseline - SNCA Fold Change
0.151944	2.57212
0.102646	2.67676
0.0546676	1.04693
0.000174869	0.928587
0.000302013	1.93353
0.00268422	2.52966

## Sheet: Fig. 1H
FtHfl/fl	FtHΔ/Δ
Baseline - Serum SNCA	Baseline - Serum SNCA
0.37614	58.6272
0.38383	67.9407
0.40827	18.8589
0.39954	51.4194
0.55739	37.9152
0.57834	54.1956

## Sheet: Fig. 2B
FtHfl/fl	FtHΔ/Δ	FtHfl/fl	FtHΔ/Δ	FtHfl/fl	FtHΔ/Δ	FtHfl/fl	FtHΔ/Δ
Vehicle - Serum Creatinine	Vehicle - Serum Creatinine	Week 1 AA - Serum Creatinine	Week 1 AA - Serum Creatinine	Week 3 AA - Serum Creatinine	Week 3 AA - Serum Creatinine	Week 6 AA - Serum Creatinine	Week 6 AA - Serum Creatinine
0.13	0.11	0.45	0.59	0.29	0.43	0.24	0.51
0.15	0.12	0.46	0.54	0.3	0.48	0.24	0.59
0.1	0.11	0.41	0.7	0.27	0.41	0.27	0.57
0.16	0.09	0.43	0.48	0.23	0.48	0.25	0.48
0.12	0.13	0.36	0.45	0.28	0.45	0.21	0.61
0.08	0.1	0.38	0.46	0.26	0.46	0.19	0.52
						0.29	0.39
						0.22	0.41
						0.24	0.44
						0.21	0.36

## Sheet: Fig. 2C
FtHfl/fl	FtHΔ/Δ	FtHfl/fl	FtHΔ/Δ
Vehicle - Urine Albumin	Vehicle - Urine Albumin	Week 6 AA - Urine Albumin	Week 6 AA - Urine Albumin
23.9433	22.8405	117.351	116.716
27.8597	21.1768	69.2257	90.202
25.1916	25.1571	56.3185	156.291
45.9296	23.9241	72.8203	232.133
27.2703	17.3191	53.1601	124.318
30.8424	26.6115	128.458	141.472
		59.0696	89.9068
		66.6314	95.4357
		79.8847	122.53
		114.591	110.081

## Sheet: Fig. 2D
FtHfl/fl	FtHΔ/Δ	FtHfl/fl	FtHΔ/Δ
Vehicle - Urine SNCA	Vehicle - Urine SNCA	Week 6 AA - Urine SNCA	Week 6 AA - Urine SNCA
0.0116382	0.00333451	1.17231	20.2546
0.00605698	0.00352164	3.53649	9.77048
0.00382233	0.00490715	2.86026	6.56715
0.00301133	0.00404624	1.95474	16.0632
0.00325564	0.00448783	6.14441	7.57662
0.00289551	0.00628309	2.21974	9.23944
		1.41485	19.7928
		2.8654	29.1276
		2.69407	7.40203
		3.84686	12.6001

## Sheet: Fig. 2F
FtHfl/fl	FtHΔ/Δ	FtHfl/fl	FtHΔ/Δ
Vehicle Fold Change	Vehicle Fold Change	Week 6 AA Fold Change	Week 6 AA Fold Change
1	0.940987	12.7233	16.9912
0.771074	0.74612	10.6405	17.6146
0.829857	0.75313	12.7833	18.2551
0.788229	0.826736	8.43189	23.607
		9.17912	20.0327
		10.4646	23.6123

## Sheet: Fig. 2J
FtHfl/fl	FtHΔ/Δ	FtHfl/fl	FtHΔ/Δ		FtHfl/fl	FtHΔ/Δ	FtHfl/fl	FtHΔ/Δ		FtHfl/fl	FtHΔ/Δ	FtHfl/fl	FtHΔ/Δ		FtHfl/fl	FtHΔ/Δ	FtHfl/fl	FtHΔ/Δ
Vehicle - Total Leukocytes	Vehicle - Total Leukocytes	Week 6 AA - Total Leukocytes	Week 6 AA - Total Leukocytes		Vehicle - Infilitrating MΦ	Vehicle - Infilitrating MΦ	Week 6 AA - Infilitrating MΦ	Week 6 AA - Infilitrating MΦ		Vehicle - Resident MΦ	Vehicle - Resident MΦ	Week 6 AA - Resident MΦ	Week 6 AA - Resident MΦ		Vehicle - Total MΦ	Vehicle - Total MΦ	Week 6 AA - Total MΦ	Week 6 AA - Total MΦ
1.13489e+06	1.41054e+06	2.74229e+06	2.91102e+06		85040.3	138675	176535	266122		85685	195964	100831	190943		170725	334639	277366	457065
871714	1.18615e+06	2.63776e+06	3.88272e+06		86736.2	89963.2	107638	248560		83338.3	153633	122726	188327		170075	243596	230364	436887
936947	214473	3.60858e+06	5.11076e+06		75071.9	18991	28931.2	314751		178179	115297	101552	251759		253251	127960	200802	566509
699221	155645	1.17167e+06	3.80426e+06		65503.4	12663	289311	396743		93852.3	91119	110557	157413		159356	108080	226488	554156
202496	194635	1.73912e+06	2.82801e+06		28357	16961	119297	269646		77406	109074	113814	135717		105763	109074	233111	405363
		2.0606e+06	3.3993e+06				134932	136786				148392	145455				283324	282241
FtHfl/fl	FtHΔ/Δ	FtHfl/fl	FtHΔ/Δ		FtHfl/fl	FtHΔ/Δ	FtHfl/fl	FtHΔ/Δ		FtHfl/fl	FtHΔ/Δ	FtHfl/fl	FtHΔ/Δ		FtHfl/fl	FtHΔ/Δ	FtHfl/fl	FtHΔ/Δ
Vehicle - Neutrophils	Vehicle - Neutrophils	Week 6 AA - Neutrophils	Week 6 AA - Neutrophils		Vehicle - T Cells	Vehicle - T Cells	Week 6 AA - T Cells	Week 6 AA - T Cells		Vehicle - B Cells	Vehicle - B Cells	Week 6 AA - B Cells	Week 6 AA - B Cells		Vehicle - NK Cells	Vehicle - NK Cells	Week 6 AA - NK Cells	Week 6 AA - NK Cells
11370	4638.55	50415.4	123615		235722	222530	686849	364237		143766	72469.9	521986	194674		11370	4638.55	7619.05	22546.2
12757.1	16624.9	43660.1	143113		284650	269359	565752	345058		102832	68268.2	462297	116342		12757.1	16624.9	8888.89	18599.2
24695.4	16150	57743.7	200945		232827	23352	326765	410289		127748	14707	662877	306982		24695.4	3059	20226.7	22467.2
22657.7	14150	12706.3	176671		169933	15694	600461	725653		115597	8260	202513	113916		22657.7	1820	32322.5	23377.2
26150	21800	7803.16	135419		27041	18760	1.23508e+06	824655		32025	17311	196134	250503		6055	3038	34727.6	157765
		45538.5	161396				1.07074e+06	568228				1.0412e+06	256529				48991.8	73241.5

## Sheet: Fig. 4C
FtHfl/fl	FtHΔ/Δ	FtHfl/fl	FtHΔ/Δ
Vehicle - HNE	Vehicle - HNE	Week 6 AA - HNE	Week 6 AA - HNE
0.440747	1.1322	0.435262	1.39511
		0.402547	1.88997
		0.751129	1.56173
		0.785207	0.842224
		0.963788	1.40008

## Sheet: Fig. 4D
FtHfl/fl	FtHΔ/Δ	FtHfl/fl	FtHΔ/Δ
Vehicle - ACSL4	Vehicle - ACSL4	Week 6 AA - ACSL4	Week 6 AA - ACSL4
0.00442779	1.41221	0.199936	1.21041
0.814267	0.853143	0.400539	1.35549
		1.04308	2.37392
		0.782154	1.60458
		0.498314	1.54608
		0.80791	1.09355

[truncated: 25 more sheets: Fig. 4E, Fig. 4F, Fig. 4G, Fig. 4H, Fig. 5B, Fig. 5C, Fig. 5 E, Fig. 6D, Fig. 6E, Fig. 6F, Fig. 6G, Fig. 6J, Fig. 6M, Fig. 6P, Fig. 7E, Fig. 7F, Fig. 7G, Fig. 7H, Fig. 7I, Fig. 7J …]
